# Supplementary material for: The impact of anodization modification on titanium interaction with human osteoblasts and fibroblasts (in vitro study)
Source: PLoS One. 2025 Nov 19;20(11):e0336639. doi: 10.1371/journal.pone.0336639 (PMC12629452; doi:10.1371/journal.pone.0336639)
Supplement: S1 Data — (XLSX) [file pone.0336639.s001.xlsx]

## Sheet: Sheet1
CCK titanium
	control	SLA	yellow	blue	plate				control	SLA	yellow	blue
day1	0.204	0.242	0.171	0.205	0.213			day1	0.204	0.242	0.171	0.205
	0.229	0.226	0.202	0.194	0.23				0.229	0.226	0.202	0.194
	0.222	0.213	0.189	0.203	0.21				0.222	0.213	0.189	0.203
	0.23	0.246	0.234	0.202	0.222				0.23	0.246	0.234	0.202
	0.214	0.185	0.181	0.203	0.217				0.214	0.185	0.181	0.203
	0.211	0.215	0.216	0.2	0.217				0.211	0.215	0.216	0.2
	0.193	0.178	0.223	0.212	0.22				0.193	0.178	0.223	0.212
	0.2	0.185	0.189	0.199	0.219				0.2	0.185	0.189	0.199
day2	1.727	1.52	1.556	1.435	1.67			day2	1.727	1.52	1.556	1.435
	1.776	1.548	1.512	1.355	1.613				1.776	1.548	1.512	1.355
	1.637	1.537	1.452	1.432	1.651				1.637	1.537	1.452	1.432
	1.575	1.632	1.532	1.565	1.685				1.575	1.632	1.532	1.565
	1.972	1.584	1.704	1.299	1.935				1.972	1.584	1.704	1.299
	2.203	1.803	1.933	1.904	1.93				2.203	1.803	1.933	1.904
	2.037	1.759	1.866	1.736	2.112				2.037	1.759	1.866	1.736
	2.223	1.804	1.712	1.681	1.858				2.223	1.804	1.712	1.681
day3	3.166	2.884	2.812	2.567	3.185			day3	3.166	2.884	2.812	2.567
	3.236	2.669	2.405	2.372	3.049				3.236	2.669	2.405	2.372
	3.02	2.513	2.795	2.473	3.062				3.02	2.513	2.795	2.473
	3.118	3.036	2.846	2.793	3.298				3.118	3.036	2.846	2.793
	3.719	3.114	3.357	2.91	3.319				3.719	3.114	3.357	2.91
	3.479	3.102	3.186	3.266	3.219				3.479	3.102	3.186	3.266
	3.34	2.961	3.2	3.315	3.288				3.34	2.961	3.2	3.315
	3.569	3.068	3.239	3.266	3.599				3.569	3.068	3.239	3.266

## Sheet: Sheet2
			control	SLA	yellow	blue
		day1	0.204	0.185	0.216	0.205
			0.193	0.215	0.202	0.212
			0.2	0.213	0.223	0.203
		avg	0.199	0.204333	0.213667	0.206667
		sd	0.00556776	0.016773	0.0106927	0.00472582
		avg	0.160314	0.166821	0.173072	0.166278
		day2	1.727	1.803	1.933	1.904
			1.575	1.759	1.866	1.736
			1.637	1.632	1.712	1.681
		avg	1.64633	1.73133	1.837	1.77367
		sd	0.0764286	0.0887938	0.113318	0.116174
		avg	1.33235	1.40283	1.49226	1.44217
		day3	3.166	3.114	3.357	3.266
			3.118	3.102	3.2	3.315
			3.02	3.068	3.239	3.266
		avg	3.10133	3.09467	3.26533	3.28233
		sd	0.0744133	0.0238607	0.0817455	0.0282902
		avg	2.49595	2.48051	2.62862	2.63152
