# Supplementary material for: The impact of anodization modification on titanium interaction with human osteoblasts and fibroblasts (in vitro study)
Source: PLoS One. 2025 Nov 19;20(11):e0336639. doi: 10.1371/journal.pone.0336639 (PMC12629452; doi:10.1371/journal.pone.0336639)
Supplement: S2 Data — (XLSX) [file pone.0336639.s002.xlsx]

## Sheet: MTT
MTT
day1
		1 day
			MS	SLA	yellow	blue
		1	0.098	0.124	0.134	0.153
		2	0.103	0.113	0.105	0.137
		3	0.088	0.098	0.1	0.125
		4	0.107	0.118	0.106	0.123
		5	0.104	0.102	0.111	0.123
		6	0.104	0.095	0.103	0.137
		avg	0.100667	0.108333	0.109833	0.133
day3
		3 day
			MS	SLA	yellow	blue
		1	0.111	0.111	0.155	0.083
		2	0.108	0.15	0.165	0.16
		3	0.165	0.113	0.168	0.153
		4	0.121	0.128	0.147	0.145
		5	0.126	0.124	0.166	0.166
		6	0.118	0.137	0.09	0.138
		avg	0.124833	0.127167	0.1485	0.140833
day7
		7 day
			MS	SLA	yellow	blue
		1	0.225	0.263	0.237	0.3
		2	0.242	0.271	0.247	0.561
		3	0.225	0.227	0.258	0.308
		4	0.227	0.225	0.506	0.247
		5	0.262	0.263	0.324	0.572
		6	0.506	0.251	0.263	0.272
		7	0.301	0.304	0.502	0.372

## Sheet: contact angle
	contact angle
	type	1	2	3	4	5	6	7	8	9	10	avg
	machine	63.478	66.016	67.195	67.796	65.062	66.98	65.067	64.023	65.049	64.9	65.5566	1.40562
	SLA	61.218	53.823	52.182	60.953	60.34	60.045	55.46	58.609	54.903	56.801	57.4334	3.2433
	yellow	14.72	15.359	16.42	14.734	14.168	15.38	16.071	15.034	16.091	14.376	15.2353	0.767771
	blue	21.818	23.831	18.06	18.818	18.919	20.893	18.045	19.045	19.532	19.657	19.8618	1.82538
				contact angle
			machined surface	65.5566
			Sandblast like acid etch	57.4334
			yellow	15.2353
			blue	19.8618

## Sheet: Cell count osteoblast
cell count		1 hour			avg			3 hour			avg
	coverslip	114	100	147	120.333			113	168	124	135
	MC	66	74	52	64			91	70	78	79.6667
	SLA	72	90	121	94.3333			113	137	97	115.667	183	69
	yellow	114	143	142	133			146	128	145	139.667
	blue	121	152	133	135.333			137	160	152	149.667	134	122
		1 hour	3 hour
	MC	64	79.66
	SLA	94.33	115.66
	yellow	133	139.66
	blue	135.33	149.66
	coverslip	120.33	135

## Sheet: cell count fibroblast
cell count		3 hour			avg
	coverslip	196	192	185	191	210	293
	MC	135	160	114	136.333		316
	SLA	89	107	95	97
	yellow	177	164	156	165.667
	blue	190	201	175	188.667	133	128	108	209
cell count
	MC	136.33
	SLA	97
	yellow	165.67
	blue	188.67
	coverslip	191

## Sheet: ALP
ALP	3 day
	titanium	SLA	yellow	blue	plate diff
	0.148	0.167	0.171	0.218	0.28
	0.203	0.194	0.149	0.173	0.445
	0.19	0.189	0.15	0.163	0.484
	0.14	0.189	0.227	0.18	0.299
	0.292	0.24	0.29	0.244	0.602
	0.486	0.3	0.423	0.288	0.654
	0.46	0.158	0.404	0.319	0.445
	0.458	0.353	0.329	0.296	0.45
ALP	7 days
	MS	SLA	yellow	blue
	0.823	1.113	1.254	0.923
	0.775	1.126	1.084	1.11
	0.835	1.146	1.242	0.971
	0.747	0.918	0.97	0.942
	0.542	0.662	0.762	0.602
	1.01	0.786	0.869	1.138

## Sheet: Alizarin red
Alizarin red
days 14	machine	SLA	yellow	blue
1	1.639	1.838	1.954	1.864
2	1.688	1.305	2.083	1.714
3	1.746	1.469	1.368	1.769
4	2.171	1.563	1.357	1.918
5	1.538	2.189	2.389	2.022
6	1.566	1.679	2.517	2.028
7	1.608	1.689	1.902	1.92
day21	machine	SLA	yellow	blue
1	3.745	4.305	3.641	5.735
2	3.019	2.951	3.962	3.31
3	3.657	3.686	5.115	5.195
4	3.261	2.83	3.663	3.437
5	3.205	3.071	7.645	3.565
6	4.435	5.905	7.38	7.13
7	3.788	4.97	7.91	4.155

## Sheet: topography
			Type of modification				Ra agv	Sa	Sq
			control10x	0.3323	0.3284	0.3363	0.332333
				0.3472	0.3077	0.3219	0.3256	0.3748
				0.3816	0.3419	0.3416	0.355033	0.4011
				0.3377	0.3115	0.3141	0.3211	0.3744
				0.3925	0.3341	0.3748		0.3892
				0.3465	0.3065	0.3109	0.3213	0.3921
			avg				0.331073	0.38632
			SD				0.0141475	0.0115645
			SLA	1.1841	1.0141	1.057	1.08507	1.1903
				1.0332	1.1322	1.0871	1.08417	1.2286
				1.1172	1.1205	1.2477
				1.0122	1.1328	1.0274	1.05747	1.186
				1.1139	1.0702	1.0428	1.07563	1.2116
				1.0678	1.1383	1.0865	1.09753	1.2668
			avg				1.07997	1.21666
			SD				0.0148093	0.0328522
			Ano B	1.0122	1.0876	1.2345	1.11143	1.7178
				1.022	1.2513	1.1654	1.14623	1.2389
				1.0924	1.2112	1.0906	1.1314	1.1915
				1.233	1.1985	1.344	1.2585	1.2167
				1.0598	1.0035	0.9708
				1.0306	1.1801	1.1428	1.11783	1.1078
			avg				1.15308	1.29454
			SD				0.0604298	0.241761
			Ano A	1.1052	0.9741	1.048	1.04243	1.1316
				1.584	1.3956	1.2477	1.4091	1.6608
				0.9384	0.958	0.9313
				0.9146	1.1506	1.1586	1.0746	1.0663
				1.3151	1.1845	1.0756	1.19173	1.235
				1.3539	1.1821	1.1575	1.23117	1.4778
							1.18981	1.3143
			SD				0.145598	0.248981
